# Supplementary material for: Ergonomic Design and Performance Evaluation of H-Suit for Human Walking
Source: Micromachines (Basel). 2022 May 25;13(6):825. doi: 10.3390/mi13060825 (PMC9227600; doi:10.3390/mi13060825)
Supplement: Supplementary file 1 [file micromachines-13-00825-s001.zip]

Archive with 1 entries (1 files):
- micromachines-1699335-supplementary.pdf
